# Supplementary material for: Does Cimicifuga racemosa have the effects like estrogen on the sublingual gland in ovariectomized rats?
Source: Biol Res. 2017 Mar 14;50:11. doi: 10.1186/s40659-017-0115-x (PMC5348896; doi:10.1186/s40659-017-0115-x)
Supplement: Supplementary file 1 — Additional file 1. The percentage of the gap area in sublingual gland of four groups. [file 40659_2017_115_MOESM1_ESM.xlsx]

## Sheet: Sheet1
The Percentage of the Gap Area in Sublingual Gland of Four groups.
Results
SHAM	OVX	OVX+E2	OVX+iCR
0.155991	0.269744	0.180049	0.169938
0.101939	0.276131	0.178573	0.173585
0.194957	0.206573	0.195406	0.148195
0.1438	0.296599	0.137981	0.152717
0.125423	0.209473	0.164047	0.167418
Metadata
SHAM1	AREA（gap）	AREA（total）	The Percentage of Gap【AREA（gap）/AREA（total）】	Average		OVX1	AREA（gap）	AREA（total）	The Percentage of Gap【AREA（gap）/AREA（total）】	Average		OVX+E1	AREA（gap）	AREA（total）	The Percentage of Gap【AREA（gap）/AREA（total）】	Average		OVX+iCR1	AREA（gap）	AREA（total）	The Percentage of Gap【AREA（gap）/AREA（total）】	Average
SHAM-1-1.jpg	159654	1189884	0.134176			OVX-1-1.jpg	212136	1162210	0.182528			OVX+E-1-1.jpg	111985	865553	0.12938			OVX+iCR-2-1.jpg	197935	1069728	0.185033
SHAM-1-2.jpg	152632	1196511	0.127564			OVX-1-2.jpg	198378	765575	0.259123			OVX+E-1-2.jpg	306537	1082012	0.283303			OVX+iCR-2-2.jpg	231004	1226259	0.188381
SHAM-1-3.jpg	137839	879245	0.15677			OVX-1-3.jpg	253617	1036144	0.24477			OVX+E-1-3.jpg	161707	1224540	0.132055			OVX+iCR-2-3.jpg	183723	1226465	0.149799
SHAM-1-4.jpg	123461	1226561	0.100656			OVX-1-4.jpg	387990	1169516	0.331753			OVX+E-1-4.jpg	144571	1150041	0.125709			OVX+iCR-2-4.jpg	160209	991321	0.161612
SHAM-1-5.jpg	274839	1053877	0.260788	0.155991		OVX-1-5.jpg	262737	794853	0.330548	0.269744		OVX+E-1-5.jpg	231242	1006277	0.2298	0.180049		OVX+iCR-2-5.jpg	163093	989245	0.164866	0.169938
SHAM2	AREA（gap）	AREA（total）	The Percentage of Gap【AREA（gap）/AREA（total）】	Average		OVX2	AREA（gap）	AREA（total）	The Percentage of Gap【AREA（gap）/AREA（total）】	Average		OVX+E2	AREA（gap）	AREA（total）	The Percentage of Gap【AREA（gap）/AREA（total）】	Average		OVX+iCR2	AREA（gap）	AREA（total）	The Percentage of Gap【AREA（gap）/AREA（total）】	Average
SHAm-2-1.jpg	86252	1188432	0.0725763			OVX-2-1.jpg	316454	1225282	0.25827			OVX+E-2-1.jpg	201757	1133054	0.178065			OVX+iCR-1-1.jpg	105092	1134089	0.0926664
SHAm-2-2.jpg	117356	1091681	0.1075			OVX-2-2.jpg	313331	1226561	0.255455			OVX+E-2-2.jpg	199392	1014281	0.196585			OVX+iCR-1-2.jpg	145493	1226330	0.118641
SHAm-2-3.jpg	116922	1146050	0.102022			OVX-2-3.jpg	306365	1222715	0.250561			OVX+E-2-3.jpg	167101	1058591	0.157852			OVX+iCR-1-3.jpg	283146	1096067	0.258329
SHAm-2-4.jpg	70749	664497	0.10647			OVX-2-4.jpg	332969	1188478	0.280164			OVX+E-2-4.jpg	239304	1219619	0.196212			OVX+iCR-1-4.jpg	195513	1030581	0.189711
SHAm-2-5.jpg	139640	1152842	0.121127	0.101939		OVX-2-5.jpg	412374	1226561	0.336203	0.276131		OVX+E-2-5.jpg	155576	947760	0.164151	0.178573		OVX+iCR-1-5.jpg	190497	913308	0.208579	0.173585
SHAM3	AREA（gap）	AREA（total）	The Percentage of Gap【AREA（gap）/AREA（total）】	Average		OVX3	AREA（gap）	AREA（total）	The Percentage of Gap【AREA（gap）/AREA（total）】	Average		OVX+E3	AREA（gap）	AREA（total）	The Percentage of Gap【AREA（gap）/AREA（total）】	Average		OVX+iCR3	AREA（gap）	AREA（total）	The Percentage of Gap【AREA（gap）/AREA（total）】	Average
SHAM-3-1.jpg	159470	1226475	0.130023			OVX-3-1.jpg	257830	1098090	0.234799			OVX+E-3-1.jpg	166900	1112242	0.150057			OVX+iCR-3-1.jpg	178392	1185843	0.150435
SHAM-3-2.jpg	312677	1226561	0.254922			OVX-3-2.jpg	205721	992469	0.207282			OVX+E-3-2.jpg	183154	1149194	0.159376			OVX+iCR-3-2.jpg	147421	1170571	0.125939
SHAM-3-3.jpg	258468	1159316	0.222949			OVX-3-3.jpg	208822	1016300	0.205473			OVX+E-3-3.jpg	321852	1226528	0.262409			OVX+iCR-3-3.jpg	167104	1109089	0.150668
SHAM-3-4.jpg	208414	1022145	0.203899			OVX-3-4.jpg	225242	1225250	0.183834			OVX+E-3-4.jpg	160610	1165339	0.137823			OVX+iCR-3-4.jpg	186566	1157106	0.161235
SHAM-3-5.jpg	188133	1154241	0.162993	0.194957		OVX-3-5.jpg	206028	1022592	0.201476	0.206573		OVX+E-3-5.jpg	286846	1072861	0.267365	0.195406		OVX+iCR-3-5.jpg	179531	1175724	0.152698	0.148195
SHAM4	AREA	AREA（gap）	AREA（total）	The Percentage of Gap【AREA（gap）/AREA（total）】		OVX4	AREA（gap）	AREA（total）	The Percentage of Gap【AREA（gap）/AREA（total）】	Average		OVX+E4	AREA（gap）	AREA（total）	The Percentage of Gap【AREA（gap）/AREA（total）】	Average		OVX+iCR4	AREA（gap）	AREA（total）	The Percentage of Gap【AREA（gap）/AREA（total）】	Average
SHAM-4-1.jpg	180356	1038016	0.173751			OVX-4-1.jpg	334859	1226555	0.273008			OVX+E-4-1.jpg	155300	1167153	0.133059			OVX+iCR-4-1.jpg	184434	1142181	0.161475
SHAM-4-2.jpg	139319	1201264	0.115977			OVX-4-2.jpg	380449	1141195	0.333378			OVX+E-4-2.jpg	134233	1014291	0.132342			OVX+iCR-4-2.jpg	144931	872119	0.166183
SHAM-4-3.jpg	151469	1110369	0.136413			OVX-4-3.jpg	396408	1226553	0.323189			OVX+E-4-3.jpg	107697	948503	0.113544			OVX+iCR-4-3.jpg	172295	1080018	0.15953
SHAM-4-4.jpg	201242	1204887	0.167021			OVX-4-4.jpg	309157	1008091	0.306676			OVX+E-4-4.jpg	200502	1132883	0.176984			OVX+iCR-4-4.jpg	159033	1148525	0.138467
SHAM-4-5.jpg	136598	1085509	0.125838	0.1438		OVX-4-5.jpg	302651	1226561	0.246748	0.296599		OVX+E-4-5.jpg	111471	832008	0.133978	0.137981		OVX+iCR-4-5.jpg	157980	1145358	0.137931	0.152717
SHAM5	AREA	AREA（gap）	AREA（total）	The Percentage of Gap【AREA（gap）/AREA（total）】		OVX5	AREA（gap）	AREA（total）	The Percentage of Gap【AREA（gap）/AREA（total）】	Average		OVX+E5	AREA（gap）	AREA（total）	The Percentage of Gap【AREA（gap）/AREA（total）】	Average		OVX+iCR5	AREA（gap）	AREA（total）	The Percentage of Gap【AREA（gap）/AREA（total）】	Average
SHAM-5-1.jpg	192588	1226561	0.157015			OVX-5-1.jpg	229701	1226537	0.187276			OVX+E-5-1.jpg	141305	850878	0.16607			OVX+iCR-5-1.jpg	219580	1074580	0.20434
SHAM-5-2.jpg	69639	1201331	0.0579682			OVX-5-2.jpg	276036	1201492	0.229744			OVX+E-5-2.jpg	97938	731824	0.133827			OVX+iCR-5-2.jpg	195156	1087475	0.179458
SHAM-5-3.jpg	156456	815601	0.191829			OVX-5-3.jpg	272053	1178729	0.230802			OVX+E-5-3.jpg	208660	1129233	0.18478			OVX+iCR-5-3.jpg	243306	1188464	0.204723
SHAM-5-4.jpg	64396	1132104	0.0568817			OVX-5-4.jpg	231937	1226561	0.189095			OVX+E-5-4.jpg	173045	1226561	0.141081			OVX+iCR-5-4.jpg	149535	1226396	0.12193
SHAM-5-5.jpg	151185	925127	0.163421	0.125423		OVX-5-5.jpg	246126	1169547	0.210446	0.209473		OVX+E-5-5.jpg	219324	1127778	0.194474	0.164047		OVX+iCR-5-5.jpg	129211	1020325	0.126637	0.167418
