# Supplementary material for: Does Cimicifuga racemosa have the effects like estrogen on the sublingual gland in ovariectomized rats?
Source: Biol Res. 2017 Mar 14;50:11. doi: 10.1186/s40659-017-0115-x (PMC5348896; doi:10.1186/s40659-017-0115-x)
Supplement: Supplementary file 2 — Additional file 2. The ratio of caspase-3 positive cells in sublingual gland of four groups. [file 40659_2017_115_MOESM2_ESM.xlsx]

## Sheet: Sheet1
The Ratio of Caspase-3 Positive Cells in Sublingual Gland of Four Groups.
Results
SHAM	OVX	OVX+E2	OVX+iCR
0.0076472	0.149832	0.0119326	0.0476288
0.0408193	0.159449	0.0877385	0.116089
0.0383549	0.173851	0.063345	0.102667
0.015065	0.133548	0.0548928	0.0858359
0.00927436	0.156032	0.113509	0.0617155
Metadata
SHAM1					OVX1					OVX+E1				OVX+iCR1
The number of positive acinar cells	The number of total acinar cells	The ratio			The number of positive acinar cells	The number of total acinar cells	The ratio			The number of positive acinar cells	The number of total acinar cells	The ratio		The number of positive acinar cells	The number of total acinar cells	The ratio
3	381	0.00787402			33	278	0.118705			5	361	0.0138504		19	317	0.0599369
2	360	0.00555556			43	290	0.148276			3	336	0.00892857		10	309	0.0323625
3	395	0.00759494			46	289	0.15917			3	340	0.00882353		19	392	0.0484694
3	380	0.00789474			54	330	0.163636			4	360	0.0111111		16	317	0.0504732
3	322	0.00931677			51	320	0.159375			6	354	0.0169492		10	330	0.030303
Average		0.0076472					0.149832					0.0119326				0.044309
SHAM2					OVX2					OVX+E2				OVX+iCR2
The number of positive acinar cells	The number of total acinar cells	The ratio			The number of positive acinar cells	The number of total acinar cells	The ratio			The number of positive acinar cells	The number of total acinar cells	The ratio		The number of positive acinar cells	The number of total acinar cells	The ratio
13	350	0.0371429			50	298	0.167785			28	295	0.0949153		43	355	0.121127
18	339	0.0530973			53	279	0.189964			25	325	0.0769231		35	376	0.0930851
12	392	0.0306122			42	292	0.143836			30	311	0.096463		42	316	0.132911
12	383	0.0313316			31	286	0.108392			31	355	0.0873239		50	358	0.139665
19	366	0.0519126			50	267	0.187266			26	313	0.0830671		31	331	0.0936556
Average		0.0408193					0.159449					0.0877385				0.116089
SHAM3					OVX3					OVX+E3				OVX+iCR3
The number of positive acinar cells	The number of total acinar cells	The ratio			The number of positive acinar cells	The number of total acinar cells	The ratio			The number of positive acinar cells	The number of total acinar cells	The ratio		The number of positive acinar cells	The number of total acinar cells	The ratio
6	389	0.0154242			58	276	0.210145			23	370	0.0621622		34	368	0.0923913
18	396	0.0454545			44	288	0.152778			22	350	0.0628571		37	349	0.106017
17	385	0.0441558			50	299	0.167224			23	317	0.0725552		23	332	0.0692771
17	389	0.0437018			50	280	0.178571			29	371	0.0781671		37	376	0.0984043
17	395	0.043038			48	299	0.160535			10	244	0.0409836		35	344	0.101744
Average		0.0383549					0.173851					0.063345				0.0935668
SHAM4					OVX4					OVX+E4				OVX+iCR4
The number of positive acinar cells	The number of total acinar cells	The ratio			The number of positive acinar cells	The number of total acinar cells	The ratio			The number of positive acinar cells	The number of total acinar cells	The ratio		The number of positive acinar cells	The number of total acinar cells	The ratio
4	340	0.0117647			25	299	0.083612			18	379	0.0474934		27	370	0.072973
6	368	0.0163043			34	309	0.110032			12	350	0.0342857		24	350	0.0685714
12	398	0.0301508			47	312	0.150641			13	372	0.0349462		21	317	0.0662461
3	360	0.00833333			48	296	0.162162			19	315	0.0603175		35	371	0.0943396
3	342	0.00877193			55	341	0.16129			34	349	0.0974212		31	354	0.0875706
Average		0.015065					0.133548					0.0548928				0.0779401
SHAM5					OVX5					OVX+E5				OVX+iCR5
The number of positive acinar cells	The number of total acinar cells	The ratio			The number of positive acinar cells	The number of total acinar cells	The ratio			The number of positive acinar cells	The number of total acinar cells	The ratio		The number of positive acinar cells	The number of total acinar cells	The ratio
3	336	0.00892857			53	303	0.174917			40	375	0.106667		25	346	0.0722543
3	367	0.00817439			45	319	0.141066			33	338	0.0976331		25	340	0.0735294
5	399	0.0125313			39	290	0.134483			43	361	0.119114		18	326	0.0552147
4	380	0.0105263			52	316	0.164557			43	341	0.1261		16	368	0.0434783
2	322	0.00621118			54	327	0.165138			36	305	0.118033		17	334	0.0508982
Average		0.00927436					0.156032					0.113509				0.059075
