# Supplementary material for: Does Cimicifuga racemosa have the effects like estrogen on the sublingual gland in ovariectomized rats?
Source: Biol Res. 2017 Mar 14;50:11. doi: 10.1186/s40659-017-0115-x (PMC5348896; doi:10.1186/s40659-017-0115-x)
Supplement: Supplementary file 3 — Additional file 3. The MA of caspase-3 in straited ducts in sublingual gland of four groups. [file 40659_2017_115_MOESM3_ESM.xlsx]

## Sheet: Sheet1
The MA of Caspase-3 in Straited Ducts in Sublingual Gland of Four Groups.
Results
SHAM	OVX	OVX+E2	OVX+iCR
0.0167296	0.139359	0.049112	0.0411129
0.0383232	0.117679	0.0429838	0.0921879
0.0198951	0.222693	0.0203788	0.081916
0.0163657	0.112229	0.0474131	0.0974033
0.012058	0.0982559	0.0381276	0.0912769
Metadata
SHAM1	AREA	IA	MA(IA/Area)	Average		OVX1	AREA	IA	MA(IA/Area)	Average		OVX+E1	AREA	IA	MA(IA/Area)	Average		OVX+iCR1	AREA	IA	MA(IA/Area)	Average
SHAM-1-1.jpg	81468	1218.16	0.0149526			OVX-1-1.jpg	143527	12451	0.0867504			OVX+E-1-1.jpg	136240	5257.44	0.0385895			OVX+iCR-2-1.jpg	248542	12226	0.0491908
SHAM-1-2.jpg	152892	2177.88	0.0142446			OVX-1-2.jpg	85666	10048.9	0.117303			OVX+E-1-2.jpg	182632	9912.17	0.054274			OVX+iCR-2-2.jpg	186756	8911.24	0.0477159
SHAM-1-3.jpg	125379	1479.33	0.0117988			OVX-1-3.jpg	90725	13404.6	0.14775			OVX+E-1-3.jpg	84862	4783.12	0.0563635			OVX+iCR-2-3.jpg	163852	5151.99	0.031443
SHAM-1-4.jpg	205378	5942.69	0.0289354			OVX-1-4.jpg	241500	35106.6	0.145369			OVX+E-1-4.jpg	183245	8931.33	0.0487398			OVX+iCR-2-4.jpg	167163	5377.93	0.0321718
SHAM-1-5.jpg	167539	2298.1	0.0137168	0.0167296		OVX-1-5.jpg	105809	21121.7	0.199621	0.139359		OVX+E-1-5.jpg	249665	11882.3	0.0475932	0.049112		OVX+iCR-2-5.jpg	197532	8897.44	0.045043	0.0411129
SHAM2	AREA	IA	MA(IA/Area)	Average		OVX2	AREA	IA	MA(IA/Area)	Average		OVX+E2	AREA	IA	MA(IA/Area)	Average		OVX+iCR2	AREA	IA	MA(IA/Area)	Average
SHAm-2-1.jpg	213724	8253.59	0.038618			OVX-2-1.jpg	169051	19964.4	0.118097			OVX+E-2-1.jpg	149671	5867.97	0.0392058			OVX+iCR-1-1.jpg	145215	14324.1	0.0986408
SHAm-2-2.jpg	90342	5297.35	0.0586366			OVX-2-2.jpg	153514	18146.4	0.118207			OVX+E-2-2.jpg	151362	5911.77	0.0390571			OVX+iCR-1-2.jpg	94116	12374.3	0.13148
SHAm-2-3.jpg	121365	3562.45	0.0293532			OVX-2-3.jpg	153547	12678.5	0.0825706			OVX+E-2-3.jpg	159341	7278.95	0.0456816			OVX+iCR-1-3.jpg	198635	19045.8	0.0958834
SHAm-2-4.jpg	111572	4289.25	0.0384438			OVX-2-4.jpg	224563	32043.5	0.142693			OVX+E-2-4.jpg	182941	8871.01	0.0484911			OVX+iCR-1-4.jpg	125712	6361.86	0.0506066
SHAm-2-5.jpg	131583	3495.4	0.0265642	0.0383232		OVX-2-5.jpg	152374	19325.2	0.126828	0.117679		OVX+E-2-5.jpg	96352	4093.34	0.0424832	0.0429838		OVX+iCR-1-5.jpg	195245	16464.8	0.0843288	0.0921879
SHAM3	AREA	IA	MA(IA/Area)	Average		OVX3	AREA	IA	MA(IA/Area)	Average		OVX+E3	AREA	IA	MA(IA/Area)	Average		OVX+iCR3	AREA	IA	MA(IA/Area)	Average
SHAM-3-1.jpg	164548	2939.82	0.017866			OVX-3-1.jpg	150154	28851.7	0.192147			OVX+E-3-1.jpg	242522	4561.89	0.0188102			OVX+iCR-3-1.jpg	138820	12499.8	0.0900435
SHAM-3-2.jpg	83144	1959.79	0.0235711			OVX-3-2.jpg	85238	23885.9	0.280226			OVX+E-3-2.jpg	78356	2123.17	0.0270965			OVX+iCR-3-2.jpg	141198	7181.79	0.0508632
SHAM-3-3.jpg	132148	2414.85	0.0182738			OVX-3-3.jpg	156531	35591.7	0.227378			OVX+E-3-3.jpg	74364	1523.35	0.020485			OVX+iCR-3-3.jpg	99694	11862.9	0.118993
SHAM-3-4.jpg	107904	2145.57	0.019884			OVX-3-4.jpg	122813	22969.2	0.187026			OVX+E-3-4.jpg	163437	2897.15	0.0177264			OVX+iCR-3-4.jpg	186515	16582.9	0.0889091
SHAM-3-5.jpg	170711	3393.85	0.0198807	0.0198951		OVX-3-5.jpg	240911	54611.5	0.226688	0.222693		OVX+E-3-5.jpg	182588	3245.67	0.0177759	0.0203788		OVX+iCR-3-5.jpg	108853	6615.11	0.0607711	0.081916
SHAM4	AREA	IA	MA(IA/Area)	Average		OVX4	AREA	IA	MA(IA/Area)	Average		OVX+E4	AREA	IA	MA(IA/Area)	Average		OVX+iCR4	AREA	IA	MA(IA/Area)	Average
SHAM-4-1.jpg	254657	4569.4	0.0179434			OVX-4-1.jpg	166151	17359.3	0.104479			OVX+E-4-1.jpg	170803	8142.11	0.0476696			OVX+iCR-4-1.jpg	155439	18501	0.119024
SHAM-4-2.jpg	72699	1133.03	0.0155852			OVX-4-2.jpg	99243	10022.7	0.100991			OVX+E-4-2.jpg	110162	4657.24	0.0422762			OVX+iCR-4-2.jpg	265011	26589.5	0.100333
SHAM-4-3.jpg	117112	1430.27	0.0122128			OVX-4-3.jpg	121507	10993.8	0.090479			OVX+E-4-3.jpg	124414	5051.27	0.0406005			OVX+iCR-4-3.jpg	128743	3999.12	0.0310628
SHAM-4-4.jpg	133951	2583.57	0.0192874			OVX-4-4.jpg	173141	19469.4	0.112448			OVX+E-4-4.jpg	189021	10231.3	0.0541281			OVX+iCR-4-4.jpg	150970	16430.4	0.108832
SHAM-4-5.jpg	182850	3071.86	0.0167999	0.0163657		OVX-4-5.jpg	64979	9925.28	0.152746	0.112229		OVX+E-4-5.jpg	140397	7355.57	0.0523912	0.0474131		OVX+iCR-4-5.jpg	96270	12299.8	0.127764	0.0974033
SHAM5	AREA	IA	MA(IA/Area)	Average		OVX5	AREA	IA	MA(IA/Area)	Average		OVX+E5	AREA	IA	MA(IA/Area)	Average		OVX+iCR5	AREA	IA	MA(IA/Area)	Average
SHAM-5-1.jpg	175181	1934.17	0.011041			OVX-5-1.jpg	186129	18023.5	0.0827918			OVX+E-5-1.jpg	167335	6939.24	0.0414691			OVX+iCR-5-1.jpg	148764	11060.7	0.0743509
SHAM-5-2.jpg	159757	1729.5	0.0108258			OVX-5-2.jpg	215733	23321.6	0.0934612			OVX+E-5-2.jpg	102677	6856.22	0.0667747			OVX+iCR-5-2.jpg	248753	19563.3	0.0786457
SHAM-5-3.jpg	208216	2324.25	0.0111627			OVX-5-3.jpg	162844	13482.2	0.0968332			OVX+E-5-3.jpg	181481	4627.2	0.0254969			OVX+iCR-5-3.jpg	181371	17955.8	0.0990002
SHAM-5-4.jpg	189529	2217.39	0.0116995			OVX-5-4.jpg	90116	8422.35	0.108104			OVX+E-5-4.jpg	189653	5882.11	0.0310151			OVX+iCR-5-4.jpg	158639	14005.8	0.0882875
SHAM-5-5.jpg	124863	1943	0.0155611	0.012058		OVX-5-5.jpg	123113	13553.5	0.11009	0.0982559		OVX+E-5-5.jpg	164485	4257.23	0.0258822	0.0381276		OVX+iCR-5-5.jpg	120573	13998.6	0.1161	0.0912769
